# Supplementary material for: Cancers and COVID-19 Risk: A Mendelian Randomization Study
Source: Cancers (Basel). 2022 Apr 22;14(9):2086. doi: 10.3390/cancers14092086 (PMC9099868; doi:10.3390/cancers14092086)
Supplement: Supplementary file 1 [file cancers-14-02086-s001.zip]

Archive with 2 entries (2 files):
- cancers-1653310 Supplementary Materials.pdf
- Table S2.xls
